# Supplementary material for: Single-cell RNA-seq enables comprehensive tumour and immune cell profiling in primary breast cancer
Source: Nat Commun. 2017 May 5;8:15081. doi: 10.1038/ncomms15081 (PMC5424158; doi:10.1038/ncomms15081)
Supplement: Supplementary Data 3 — Single cell RNA sequencing QC data. [file ncomms15081-s4.xlsx]

## Sheet: Supplementary Data 3
Supplementary Data 3. Single cell RNA sequencing QC data
sample	# Total reads	# Uniquely mapped reads	% Uniquely mapped	# Transcripts detected	# Genes detected	% Intragenic	% Exonic	% Intronic	% Intergenic
Bulk tumor sample
BC01_Pooled	14251723	12716808	0.8923	103132	17302	0.97	0.838	0.132	0.03
BC01_Tumor	4650004	3744268	0.8052	68882	14475	0.676	0.235	0.44	0.324
BC02_Pooled	8615147	7500864	0.8707	105470	17757	0.93	0.792	0.138	0.07
BC03_Pooled	6378161	5310490	0.8326	74832	12422	0.963	0.864	0.099	0.037
BC03LN_Pooled	8878040	7873142	0.8868	94677	15281	0.978	0.877	0.101	0.022
BC04_Pooled	4796251	4308812	0.8984	93563	15493	0.968	0.814	0.154	0.032
BC05_Pooled	8772598	7559614	0.8617	105975	18400	0.904	0.734	0.17	0.096
BC06_Pooled	11015307	9199360	0.8351	107465	18605	0.963	0.881	0.083	0.037
BC07_Tumor	8998579	6346779	0.7053	96493	18488	0.78	0.311	0.469	0.22
BC07LN_Pooled	7123566	6344869	0.8907	99110	16322	0.979	0.848	0.131	0.021
BC08_Pooled	14806464	13073175	0.8829	111364	20685	0.854	0.64	0.214	0.146
BC09_Pooled	17697194	15676081	0.8858	110602	19393	0.925	0.799	0.126	0.075
BC10_Pooled	17817492	15894378	0.8921	107429	18942	0.934	0.813	0.121	0.066
BC11_Pooled	11043926	9623574	0.8714	106908	19878	0.794	0.509	0.286	0.206
BC01
BC01_02	4053912	3687721	0.9097	52512	9689	0.954	0.693	0.26	0.046
BC01_03	5207382	4779932	0.9179	57716	10214	0.965	0.787	0.178	0.035
BC01_04	4576499	4074221	0.8902	44177	7879	0.921	0.696	0.225	0.079
BC01_05	4821887	4304745	0.8928	46610	8628	0.948	0.605	0.343	0.052
BC01_06	5791991	5200865	0.8979	46460	8253	0.956	0.643	0.313	0.044
BC01_08	4915803	4400543	0.8952	48940	8911	0.968	0.733	0.236	0.032
BC01_10	4753471	4258677	0.8959	48470	8945	0.948	0.672	0.276	0.052
BC01_11	5100193	4343509	0.8516	4996	1250	0.89	0.849	0.041	0.11
BC01_12	6792170	6086346	0.8961	37584	7413	0.971	0.822	0.149	0.029
BC01_24	5559949	4772080	0.8583	4976	1286	0.899	0.858	0.041	0.101
BC01_33	6542481	5993578	0.9161	47112	8668	0.969	0.799	0.17	0.031
BC01_34	4743330	4265841	0.8993	44692	8085	0.967	0.659	0.308	0.033
BC01_49	4748841	4067115	0.8564	3211	759	0.898	0.868	0.03	0.102
BC01_50	4315144	3448076	0.7991	10683	2215	0.86	0.827	0.033	0.14
BC01_53	5146519	4726459	0.9184	49046	8964	0.962	0.606	0.355	0.038
BC01_54	3935856	3353322	0.852	1459	420	0.852	0.818	0.034	0.148
BC01_55	7289838	6317733	0.8666	49293	9296	0.962	0.583	0.378	0.038
BC01_57	5807284	5323952	0.9168	42080	8286	0.955	0.547	0.408	0.045
BC01_66	5220444	4681400	0.8967	42678	7844	0.964	0.676	0.289	0.036
BC01_69	4387160	3968165	0.9045	43093	7967	0.962	0.73	0.232	0.038
BC01_70	5045147	4568072	0.9054	47682	8762	0.966	0.734	0.231	0.034
BC01_72	4044509	3599143	0.8899	39728	7484	0.965	0.723	0.242	0.035
BC01_74	5013371	3793005	0.7566	16213	3582	0.979	0.934	0.045	0.021
BC01_77	5224775	4702475	0.9	42729	8194	0.966	0.667	0.299	0.034
BC01_87	5272497	4706542	0.8927	43862	8387	0.976	0.799	0.177	0.024
BC01_95	4764672	4308624	0.9043	51965	9129	0.967	0.61	0.356	0.033
BC02
BC02_02	5933901	5206864	0.8775	29966	6172	0.93	0.386	0.545	0.07
BC02_08	6394677	5581027	0.8728	21731	4677	0.915	0.449	0.466	0.085
BC02_09	5666724	4983606	0.8795	21579	4493	0.91	0.399	0.511	0.09
BC02_10	5329939	4648501	0.8721	25765	5436	0.89	0.326	0.564	0.11
BC02_11	4856743	4279587	0.8812	25854	5177	0.942	0.465	0.476	0.058
BC02_12	5113668	4475645	0.8752	22330	4622	0.89	0.554	0.336	0.11
BC02_13	5821159	5157381	0.886	25551	5144	0.916	0.395	0.521	0.084
BC02_14	5596516	4881343	0.8722	23660	4909	0.905	0.4	0.505	0.095
BC02_15	7525503	6485219	0.8618	23332	4996	0.87	0.74	0.13	0.13
BC02_18	5147720	4553398	0.8845	27363	5541	0.914	0.428	0.486	0.086
BC02_19	4590953	3958654	0.8623	17503	3998	0.89	0.518	0.372	0.11
BC02_22	5666845	5014148	0.8848	13599	2902	0.854	0.372	0.482	0.146
BC02_24	6343237	5534541	0.8725	15600	3549	0.865	0.285	0.581	0.135
BC02_25	7084763	6341112	0.895	19245	4055	0.901	0.305	0.596	0.099
BC02_26	6178182	5434008	0.8795	31854	6283	0.946	0.472	0.474	0.054
BC02_27	5593378	4747834	0.8488	2556	664	0.715	0.676	0.039	0.285
BC02_28	5867524	5220619	0.8897	28071	5785	0.919	0.39	0.528	0.081
BC02_31	5415688	4677975	0.8638	22324	4663	0.869	0.6	0.269	0.131
BC02_33	3541461	2981584	0.8419	3512	842	0.771	0.705	0.066	0.229
BC02_34	5719986	4976875	0.8701	18132	4184	0.865	0.321	0.544	0.135
BC02_44	4653886	3930850	0.8446	24852	5215	0.927	0.587	0.34	0.073
BC02_47	4365728	3791074	0.8684	13331	2920	0.817	0.676	0.141	0.183
BC02_50	5004554	4328787	0.865	24604	4951	0.898	0.505	0.394	0.102
BC02_51	6198067	5450838	0.8794	26897	5475	0.913	0.456	0.457	0.087
BC02_53	5540460	4864361	0.878	23296	4648	0.921	0.469	0.452	0.079
BC02_54	4681019	4113690	0.8788	34406	6786	0.923	0.528	0.396	0.077
BC02_55	5580669	4866952	0.8721	28493	5968	0.908	0.489	0.418	0.092
BC02_58	5999390	5182355	0.8638	22211	4362	0.88	0.726	0.154	0.12
BC02_59	4571612	3999833	0.8749	15823	3380	0.871	0.4	0.471	0.129
BC02_60	4691576	3883596	0.8278	30280	6529	0.889	0.67	0.219	0.111
BC02_61	6003733	5363576	0.8934	13544	2912	0.855	0.493	0.362	0.145
BC02_62	6125331	5428901	0.8863	18165	3888	0.856	0.582	0.274	0.144
BC02_63	4962192	4160280	0.8384	19624	4271	0.878	0.504	0.374	0.122
BC02_64	6985177	6084340	0.871	22143	4585	0.883	0.573	0.31	0.117
BC02_66	4923329	4367538	0.8871	21708	4295	0.901	0.385	0.516	0.099
BC02_67	7091401	6284917	0.8863	29753	5936	0.938	0.408	0.53	0.062
BC02_68	7143513	6295331	0.8813	35455	7182	0.927	0.425	0.502	0.073
BC02_70	6472599	5580632	0.8622	16967	3617	0.852	0.551	0.301	0.148
BC02_71	5779801	5056090	0.8748	25574	5299	0.912	0.429	0.483	0.088
BC02_73	5860607	5232785	0.8929	26912	5444	0.932	0.397	0.536	0.068
BC02_74	6279330	5587348	0.8898	25059	5170	0.906	0.363	0.543	0.094
BC02_75	6012002	5271947	0.8769	21270	4864	0.809	0.384	0.425	0.191
BC02_76	6609004	5846519	0.8846	17645	3966	0.85	0.42	0.43	0.15
BC02_79	6802084	6014601	0.8842	17523	3739	0.877	0.522	0.355	0.123
BC02_80	5787019	5129375	0.8864	1276	401	0.192	0.179	0.013	0.808
BC02_81	4946607	4292763	0.8678	27468	5921	0.911	0.527	0.384	0.089
BC02_82	6401365	5724476	0.8943	24525	5170	0.849	0.291	0.558	0.151
BC02_83	5634914	4996391	0.8867	21404	4660	0.909	0.303	0.605	0.091
BC02_86	5661003	4888441	0.8635	20648	4756	0.878	0.431	0.447	0.122
BC02_88	5740603	4912708	0.8558	24464	5295	0.883	0.627	0.256	0.117
BC02_89	4355359	3705152	0.8507	22658	4852	0.9	0.518	0.382	0.1
BC02_90	4929777	4326320	0.8776	25990	5522	0.843	0.394	0.448	0.157
BC02_93	9373450	8258832	0.8811	28799	5934	0.914	0.462	0.452	0.086
BC02_94	5652881	4980619	0.8811	14485	3276	0.839	0.485	0.354	0.161
BC02_95	5948590	5232741	0.8797	15975	3523	0.917	0.335	0.582	0.083
BC02_96	4702813	3977786	0.8458	22716	4836	0.893	0.552	0.341	0.107
BC03
BC03_03	4786333	3968948	0.8292	11956	2605	0.879	0.267	0.612	0.121
BC03_06	5872182	4882454	0.8315	22939	4667	0.864	0.535	0.329	0.136
BC03_09	5590534	4950156	0.8855	42182	7954	0.948	0.472	0.477	0.052
BC03_11	6091162	5384899	0.8841	43538	8287	0.93	0.478	0.452	0.07
BC03_13	6775474	5986279	0.8835	48655	8958	0.915	0.548	0.366	0.085
BC03_16	6027532	5147834	0.8541	31357	5997	0.96	0.496	0.464	0.04
BC03_17	6608811	5895368	0.892	41633	7873	0.962	0.522	0.441	0.038
BC03_19	6606067	5795512	0.8773	33229	6469	0.958	0.568	0.39	0.042
BC03_20	5992169	5317887	0.8875	41335	7909	0.962	0.452	0.51	0.038
BC03_21	5405084	4777369	0.8839	46235	8669	0.937	0.51	0.427	0.063
BC03_23	7331011	6526717	0.8903	35443	6980	0.959	0.445	0.514	0.041
BC03_24	7503420	6642806	0.8853	27304	5317	0.915	0.364	0.551	0.085
BC03_25	5657521	5109566	0.9031	12957	2790	0.818	0.407	0.411	0.182
BC03_26	6997370	6179978	0.8832	34054	6819	0.947	0.464	0.482	0.053
BC03_28	6668930	5858166	0.8784	45815	8015	0.972	0.823	0.148	0.028
BC03_29	6117445	5395543	0.882	39846	7604	0.948	0.61	0.339	0.052
BC03_35	6466998	5640927	0.8723	32938	6755	0.936	0.559	0.376	0.064
BC03_37	5346176	4598265	0.8601	33654	6775	0.94	0.5	0.44	0.06
BC03_41	4981236	4310304	0.8653	32512	6218	0.964	0.607	0.356	0.036
BC03_43	6333007	5560721	0.8781	46222	8685	0.943	0.578	0.364	0.057
BC03_45	3537738	1641745	0.4641	5346	1486	0.93	0.857	0.074	0.07
BC03_50	5677875	4986910	0.8783	35315	6056	0.959	0.507	0.452	0.041
BC03_51	6336618	5022089	0.7926	8641	2512	0.607	0.075	0.532	0.393
BC03_53	6862966	6142654	0.895	12469	2722	0.779	0.457	0.322	0.221
BC03_57	5715654	4477467	0.7834	11778	2469	0.949	0.422	0.527	0.051
BC03_58	4908090	4280197	0.8721	32110	5839	0.958	0.522	0.436	0.042
BC03_60	5818877	4769498	0.8197	14234	2918	0.926	0.406	0.52	0.074
BC03_63	6602349	5324049	0.8064	6961	2143	0.577	0.057	0.52	0.423
BC03_66	8012311	7274428	0.9079	10409	2406	0.723	0.281	0.443	0.277
BC03_78	6751599	5769918	0.8546	17482	3534	0.952	0.374	0.578	0.048
BC03_81	5382795	4456166	0.8279	15355	3091	0.955	0.352	0.602	0.045
BC03_85	7692182	6960874	0.9049	13840	3039	0.752	0.409	0.342	0.248
BC03_86	6503669	5238203	0.8054	12651	2759	0.929	0.427	0.501	0.071
BC03_88	6031579	4888325	0.8105	8200	2301	0.632	0.093	0.539	0.368
BC03_92	5910345	4828390	0.8169	14960	3306	0.903	0.331	0.571	0.097
BC03_93	5806038	4952238	0.8529	20716	4110	0.957	0.474	0.483	0.043
BC03_94	5987505	4911081	0.8202	16317	3433	0.948	0.399	0.549	0.052
BC03LN
BC03LN_01	6921638	6268141	0.9056	62819	10144	0.976	0.555	0.42	0.024
BC03LN_04	5516544	4942393	0.8959	45805	7746	0.967	0.509	0.458	0.033
BC03LN_05	5614506	4974254	0.886	46000	8434	0.944	0.572	0.372	0.056
BC03LN_06	6250685	5093032	0.8148	12739	2606	0.973	0.367	0.605	0.027
BC03LN_10	7908679	7155308	0.9047	47460	8377	0.93	0.436	0.494	0.07
BC03LN_11	6819553	6003865	0.8804	33722	5907	0.968	0.614	0.354	0.032
BC03LN_13	6357809	5688493	0.8947	44537	8160	0.926	0.457	0.47	0.074
BC03LN_14	5738320	5200286	0.9062	39308	7168	0.921	0.393	0.528	0.079
BC03LN_17	6314343	5629581	0.8916	46796	7860	0.976	0.768	0.208	0.024
BC03LN_19	6160957	5475831	0.8888	48227	9124	0.932	0.412	0.52	0.068
BC03LN_20	6069014	5371801	0.8851	42535	7330	0.977	0.792	0.185	0.023
BC03LN_21	5048831	4552100	0.9016	45882	7723	0.968	0.555	0.414	0.032
BC03LN_23	5225913	4610581	0.8823	48334	9064	0.958	0.639	0.319	0.042
BC03LN_25	5543166	4927062	0.8889	39219	7440	0.955	0.523	0.432	0.045
BC03LN_26	6883861	6224743	0.9043	49145	8340	0.972	0.505	0.467	0.028
BC03LN_27	6265601	4727761	0.7546	18929	3678	0.972	0.572	0.4	0.028
BC03LN_28	6182847	5502163	0.8899	58009	10252	0.965	0.711	0.254	0.035
BC03LN_31	6263706	5531898	0.8832	40980	7041	0.98	0.81	0.17	0.02
BC03LN_32	5847326	5200251	0.8893	34789	6468	0.956	0.448	0.509	0.044
BC03LN_34	4394696	3959846	0.9011	51429	8533	0.977	0.613	0.364	0.023
BC03LN_35	4688920	4095134	0.8734	35800	7135	0.971	0.464	0.507	0.029
BC03LN_37	6692659	5999947	0.8965	49985	8517	0.968	0.609	0.359	0.032
BC03LN_38	6509229	5677927	0.8723	27856	5308	0.946	0.622	0.324	0.054
BC03LN_42	4872670	4308508	0.8842	46139	7577	0.98	0.825	0.155	0.02
BC03LN_44	5683913	5054627	0.8893	49320	8249	0.973	0.773	0.2	0.027
BC03LN_47	5164818	4447842	0.8612	33341	7062	0.948	0.455	0.493	0.052
BC03LN_48	5233188	4445442	0.8495	33872	6100	0.969	0.625	0.343	0.031
BC03LN_49	6872448	5831477	0.8485	18447	3543	0.938	0.37	0.568	0.062
BC03LN_50	6300587	5680386	0.9016	49562	8098	0.977	0.557	0.42	0.023
BC03LN_51	5671950	5069502	0.8938	40763	7028	0.971	0.509	0.462	0.029
BC03LN_53	6547623	5629181	0.8597	31391	5717	0.968	0.715	0.253	0.032
BC03LN_56	6417082	5140388	0.801	11407	2382	0.946	0.322	0.624	0.054
BC03LN_57	5586725	4921283	0.8809	32447	6368	0.935	0.428	0.507	0.065
BC03LN_58	8781552	7979851	0.9087	12102	2580	0.811	0.365	0.447	0.189
BC03LN_61	6923811	5878275	0.849	30207	5489	0.982	0.935	0.046	0.018
BC03LN_62	5507818	4848190	0.8802	29017	5116	0.973	0.481	0.492	0.027
BC03LN_63	4455284	2900182	0.651	9055	2113	0.965	0.496	0.469	0.035
BC03LN_64	7273154	6515983	0.8959	42449	7668	0.97	0.5	0.469	0.03
BC03LN_65	4501777	3572002	0.7935	21104	4071	0.964	0.651	0.313	0.036
BC03LN_68	6883558	5814168	0.8446	24904	4581	0.961	0.571	0.39	0.039
BC03LN_69	5551018	4100852	0.7388	17247	3411	0.968	0.699	0.269	0.032
BC03LN_70	4321554	2833375	0.6556	10064	2407	0.954	0.463	0.491	0.046
BC03LN_71	3994861	2610577	0.6535	11016	2331	0.963	0.509	0.455	0.037
BC03LN_72	8310498	7312233	0.8799	30321	5526	0.967	0.549	0.418	0.033
BC03LN_73	6016554	5025114	0.8352	20215	4180	0.957	0.443	0.514	0.043
BC03LN_74	8576100	6624118	0.7724	9984	2161	0.888	0.634	0.254	0.112
BC03LN_77	945703	104366	0.1104	1625	457	0.927	0.831	0.096	0.073
BC03LN_78	6226319	5485814	0.8811	33669	5969	0.968	0.572	0.396	0.032
BC03LN_79	7989840	6732252	0.8426	32343	5728	0.978	0.792	0.185	0.022
BC03LN_85	6728790	5709753	0.8486	29753	5437	0.983	0.765	0.218	0.017
BC03LN_87	938039	272470	0.2905	1848	496	0.547	0.114	0.434	0.453
BC03LN_89	7909999	6972340	0.8815	42160	8156	0.925	0.587	0.338	0.075
BC03LN_91	4966351	3687118	0.7424	19700	3899	0.973	0.681	0.292	0.027
BC03LN_93	3280708	2492424	0.7597	16594	3608	0.952	0.477	0.475	0.048
BC03LN_95	7766968	6508412	0.838	21397	4043	0.966	0.542	0.424	0.034
BC04
BC04_01	4487785	3940475	0.878	40511	8064	0.947	0.428	0.519	0.053
BC04_02	4689190	3825280	0.8158	21794	5109	0.948	0.432	0.516	0.052
BC04_05	4890343	3840398	0.7853	16810	4370	0.646	0.181	0.466	0.354
BC04_06	6845682	5843994	0.8537	19822	4481	0.697	0.42	0.277	0.303
BC04_07	4078265	3529888	0.8655	40735	7986	0.951	0.527	0.424	0.049
BC04_08	6280558	5204735	0.8287	26993	5555	0.97	0.684	0.287	0.03
BC04_09	5811855	5189284	0.8929	45656	8900	0.928	0.375	0.553	0.072
BC04_11	3812787	2938721	0.7708	21662	5310	0.936	0.577	0.359	0.064
BC04_13	5210833	4658354	0.894	44904	8412	0.942	0.438	0.504	0.058
BC04_14	6497000	5605982	0.8629	22038	5414	0.879	0.561	0.319	0.121
BC04_15	5954716	4237147	0.7116	11748	3188	0.698	0.339	0.359	0.302
BC04_16	8055481	6803740	0.8446	17472	3930	0.821	0.672	0.149	0.179
BC04_20	3507020	3116966	0.8888	39853	7789	0.936	0.473	0.463	0.064
BC04_21	6915588	5589100	0.8082	23784	5257	0.962	0.565	0.397	0.038
BC04_22	6295906	5436059	0.8634	19454	4823	0.863	0.581	0.283	0.137
BC04_23	5541043	4803904	0.867	40601	7757	0.951	0.664	0.287	0.049
BC04_24	4830318	4301742	0.8906	42208	8002	0.943	0.567	0.376	0.057
BC04_25	5355130	4191636	0.7827	14569	4097	0.671	0.235	0.436	0.329
BC04_27	4768532	4197544	0.8803	44575	8443	0.946	0.63	0.316	0.054
BC04_28	5232825	4231983	0.8087	19954	4966	0.947	0.504	0.443	0.053
BC04_29	4509886	3984577	0.8835	42627	8024	0.952	0.592	0.36	0.048
BC04_30	8638144	7476571	0.8655	15482	3802	0.764	0.628	0.136	0.236
BC04_31	4201268	3595805	0.8559	40041	8029	0.945	0.543	0.402	0.055
BC04_32	3786678	3051218	0.8058	32323	6508	0.954	0.765	0.189	0.046
BC04_33	3937170	3475633	0.8828	35931	7156	0.928	0.501	0.427	0.072
BC04_35	6867436	5853538	0.8524	22171	5214	0.877	0.699	0.178	0.123
BC04_36	4815643	4036291	0.8382	34484	7388	0.957	0.568	0.39	0.043
BC04_37	3881018	3404853	0.8773	43397	8343	0.94	0.521	0.419	0.06
BC04_39	4837564	4303612	0.8896	52192	9596	0.956	0.565	0.391	0.044
BC04_40	4152076	3302248	0.7953	28186	6568	0.929	0.545	0.384	0.071
BC04_41	3967726	3342262	0.8424	28498	6376	0.931	0.341	0.589	0.069
BC04_45	3420262	2893866	0.8461	34683	7655	0.94	0.453	0.486	0.06
BC04_49	4177907	3633225	0.8696	43965	8733	0.933	0.513	0.42	0.067
BC04_53	3943440	3467012	0.8792	52760	9170	0.964	0.768	0.196	0.036
BC04_54	4316571	3664456	0.8489	25220	5940	0.902	0.388	0.514	0.098
BC04_56	4319337	3717644	0.8607	28319	6365	0.947	0.426	0.521	0.053
BC04_58	3485117	3006966	0.8628	42442	8938	0.933	0.411	0.522	0.067
BC04_59	4027915	3449774	0.8565	26256	5960	0.92	0.325	0.596	0.08
BC04_60	4058599	3584580	0.8832	42848	8019	0.959	0.546	0.412	0.041
BC04_61	4389267	3132598	0.7137	19413	4511	0.876	0.635	0.241	0.124
BC04_62	8174933	7243420	0.8861	19836	4727	0.876	0.501	0.376	0.124
BC04_63	4724202	3881255	0.8216	31613	7066	0.93	0.507	0.423	0.07
BC04_64	4092026	3523849	0.8612	43395	8502	0.935	0.636	0.299	0.065
BC04_66	7345900	5957743	0.811	31994	6364	0.977	0.723	0.254	0.023
BC04_69	4434828	3893594	0.878	28094	6017	0.922	0.397	0.524	0.078
BC04_71	3326395	2884248	0.8671	37597	7697	0.943	0.586	0.357	0.057
BC04_72	5868075	5017413	0.855	23211	5228	0.821	0.695	0.126	0.179
BC04_77	3724661	3246729	0.8717	32326	6753	0.956	0.437	0.519	0.044
BC04_78	5049790	4426430	0.8766	42626	7673	0.972	0.583	0.389	0.028
BC04_82	5152430	4565946	0.8862	49982	9541	0.947	0.602	0.346	0.053
BC04_85	5016074	4482519	0.8936	40317	7725	0.954	0.545	0.409	0.046
BC04_86	4507727	3979409	0.8828	36449	7435	0.952	0.441	0.512	0.048
BC04_88	5078074	4378525	0.8622	28264	6527	0.917	0.404	0.513	0.083
BC04_89	4298523	3808993	0.8861	42084	7664	0.954	0.57	0.383	0.046
BC04_90	4421060	3713756	0.84	35735	7502	0.921	0.6	0.32	0.079
BC04_91	4569693	3750512	0.8207	24282	5741	0.921	0.473	0.448	0.079
BC04_92	5651024	4804797	0.8503	23153	5381	0.915	0.373	0.542	0.085
BC04_93	4602925	4031289	0.8758	46244	8600	0.942	0.649	0.293	0.058
BC04_96	6498977	5598654	0.8615	28188	5935	0.872	0.333	0.54	0.128
BC05
BC05_01	6317016	5497615	0.8703	52810	9584	0.943	0.611	0.332	0.057
BC05_02	5445129	4502786	0.8269	38927	7467	0.926	0.553	0.373	0.074
BC05_04	3502287	2938151	0.8389	40929	7995	0.936	0.596	0.34	0.064
BC05_07	7191442	5633756	0.7834	26201	5283	0.907	0.548	0.358	0.093
BC05_08	4277041	3477702	0.8131	36925	7301	0.933	0.705	0.228	0.067
BC05_09	5477632	4736306	0.8647	38833	7422	0.925	0.493	0.432	0.075
BC05_12	3559729	2239814	0.6292	30671	7287	0.889	0.726	0.163	0.111
BC05_13	5154369	4493605	0.8718	46013	8494	0.931	0.638	0.293	0.069
BC05_16	4901288	4028949	0.822	38050	7358	0.922	0.605	0.317	0.078
BC05_17	5005984	3715302	0.7422	31951	6611	0.93	0.801	0.128	0.07
BC05_18	5258685	3916309	0.7447	25430	5561	0.892	0.424	0.468	0.108
BC05_20	5047434	4409437	0.8736	44130	8607	0.926	0.497	0.429	0.074
BC05_21	4260323	3650813	0.8569	35801	6937	0.919	0.586	0.333	0.081
BC05_22	3669049	3168074	0.8635	38847	7367	0.935	0.547	0.388	0.065
BC05_23	4694086	3529322	0.7519	34337	6617	0.928	0.749	0.179	0.072
BC05_25	3807687	3263762	0.8572	35299	6784	0.938	0.743	0.194	0.062
BC05_26	3995519	2978134	0.7454	27219	5861	0.916	0.663	0.254	0.084
BC05_27	4725938	4056812	0.8584	42586	8607	0.91	0.469	0.442	0.09
BC05_28	4508524	3886772	0.8621	30316	5883	0.927	0.545	0.383	0.073
BC05_29	4358420	3697634	0.8484	31664	6620	0.924	0.551	0.373	0.076
BC05_30	4007432	3050245	0.7611	27492	5462	0.919	0.677	0.241	0.081
BC05_31	6082976	5297925	0.8709	32210	6234	0.864	0.345	0.519	0.136
BC05_32	5920116	5135402	0.8674	30309	5846	0.936	0.542	0.394	0.064
BC05_33	5589386	4867026	0.8708	41142	7724	0.923	0.585	0.338	0.077
BC05_34	4034032	3474652	0.8613	42362	8127	0.93	0.529	0.401	0.07
BC05_35	5430598	4771292	0.8786	42870	7984	0.923	0.528	0.395	0.077
BC05_36	4869533	4172497	0.8569	37949	7599	0.918	0.508	0.41	0.082
BC05_37	4441321	3822688	0.8607	40071	7520	0.931	0.594	0.337	0.069
BC05_38	5116028	4503905	0.8804	43907	8258	0.924	0.509	0.416	0.076
BC05_39	4622192	3268160	0.7071	32357	7523	0.878	0.428	0.45	0.122
BC05_40	2874936	2258180	0.7855	46965	9674	0.908	0.332	0.577	0.092
BC05_41	4695012	3876112	0.8256	32487	6332	0.929	0.631	0.297	0.071
BC05_42	4474412	3716447	0.8306	37558	7006	0.923	0.51	0.413	0.077
BC05_43	5467812	4751361	0.869	41243	7818	0.933	0.596	0.336	0.067
BC05_44	4775832	3826802	0.8013	45616	8921	0.929	0.737	0.192	0.071
BC05_45	5755292	4956016	0.8611	32738	6260	0.906	0.472	0.434	0.094
BC05_46	5740710	4987633	0.8688	45709	8608	0.914	0.561	0.353	0.086
BC05_47	4827365	3951035	0.8185	38704	7790	0.927	0.537	0.39	0.073
BC05_48	5443865	4531346	0.8324	33138	6474	0.92	0.493	0.427	0.08
BC05_49	4721346	4070152	0.8621	36462	6885	0.932	0.566	0.366	0.068
BC05_50	4772647	3618792	0.7582	32899	6155	0.919	0.608	0.311	0.081
BC05_52	5152632	4406301	0.8552	31447	6016	0.927	0.638	0.289	0.073
BC05_53	5357796	4660261	0.8698	46571	8786	0.922	0.499	0.423	0.078
BC05_55	4526751	3933179	0.8689	42675	7754	0.916	0.531	0.386	0.084
BC05_57	4236150	3596508	0.849	31175	6133	0.933	0.545	0.388	0.067
BC05_59	4909206	4199603	0.8555	40434	7898	0.927	0.556	0.371	0.073
BC05_60	4879754	4006617	0.8211	36570	7157	0.921	0.637	0.284	0.079
BC05_61	4929320	4270108	0.8663	39674	7520	0.932	0.501	0.431	0.068
BC05_62	6141634	5008942	0.8156	36527	7446	0.917	0.585	0.332	0.083
BC05_63	5245525	4604270	0.8778	43813	8239	0.921	0.493	0.428	0.079
BC05_64	4594534	4009792	0.8727	44796	8508	0.909	0.524	0.385	0.091
BC05_68	4850187	4188051	0.8635	29422	5937	0.914	0.439	0.475	0.086
BC05_69	4381194	3754041	0.8569	36107	7463	0.914	0.472	0.442	0.086
BC05_70	4711676	4063772	0.8625	33649	6512	0.942	0.58	0.363	0.058
BC05_71	6929678	5297932	0.7645	25680	5502	0.906	0.63	0.275	0.094
BC05_72	8509737	7504045	0.8818	46450	8898	0.922	0.506	0.416	0.078
BC05_73	5725676	4955287	0.8655	29375	6081	0.883	0.361	0.522	0.117
BC05_74	4206378	3099116	0.7368	22235	4965	0.934	0.518	0.416	0.066
BC05_75	5257057	3888665	0.7397	28058	5707	0.92	0.593	0.327	0.08
BC05_77	3895485	3333416	0.8557	30050	5897	0.899	0.546	0.354	0.101
BC05_78	4400763	3798414	0.8631	37976	7351	0.94	0.528	0.413	0.06
BC05_79	6136834	5124160	0.835	32040	6255	0.927	0.537	0.39	0.073
BC05_80	5066048	4360458	0.8607	33192	6451	0.918	0.59	0.328	0.082
BC05_81	3971746	3336403	0.84	32436	6909	0.941	0.729	0.212	0.059
BC05_83	4523721	3737800	0.8263	38984	7654	0.93	0.55	0.38	0.07
BC05_84	4771867	3615260	0.7576	25212	5156	0.929	0.604	0.325	0.071
BC05_85	4989205	4271430	0.8561	30830	6072	0.925	0.573	0.352	0.075
BC05_86	4576237	3665132	0.8009	38327	7948	0.948	0.669	0.279	0.052
BC05_87	3952915	3421415	0.8655	39526	7757	0.936	0.547	0.389	0.064
BC05_88	5294645	4630410	0.8745	45608	8506	0.935	0.514	0.421	0.065
BC05_90	4643511	3499391	0.7536	31899	6341	0.934	0.675	0.258	0.066
BC05_91	5641931	4827240	0.8556	29636	5770	0.931	0.561	0.369	0.069
BC05_92	5573559	4609800	0.8271	34258	6756	0.906	0.456	0.45	0.094
BC05_93	6796369	5231243	0.7697	22194	4895	0.892	0.384	0.508	0.108
BC05_94	3787380	3137688	0.8285	37605	7271	0.922	0.45	0.471	0.078
BC05_95	4124497	3374618	0.8182	39126	7642	0.926	0.504	0.422	0.074
BC05_96	5194529	4029068	0.7756	28304	5604	0.916	0.589	0.327	0.084
BC06
BC06_04	6486992	5655787	0.8719	17165	3642	0.856	0.487	0.369	0.144
BC06_07	2851186	2076035	0.7281	1699	771	0.352	0.032	0.32	0.648
BC06_08	6811566	5920216	0.8691	14181	2844	0.796	0.764	0.032	0.204
BC06_09	8546932	7589962	0.888	8817	1984	0.803	0.284	0.519	0.197
BC06_10	6212295	5145758	0.8283	36126	6816	0.943	0.841	0.103	0.057
BC06_21	8296368	7266986	0.8759	11556	2506	0.785	0.577	0.207	0.215
BC06_22	6751226	5909423	0.8753	8924	1951	0.751	0.362	0.388	0.249
BC06_23	5864202	4923822	0.8396	39139	7368	0.939	0.64	0.299	0.061
BC06_25	6345535	5620681	0.8858	19780	3931	0.868	0.536	0.332	0.132
BC06_26	8833893	7323456	0.829	14054	2978	0.81	0.621	0.189	0.19
BC06_27	5998537	4970562	0.8286	29160	5904	0.898	0.689	0.209	0.102
BC06_28	6770108	5541101	0.8185	36113	7179	0.932	0.791	0.142	0.068
BC06_29	6078168	5311830	0.8739	15053	3373	0.825	0.379	0.446	0.175
BC06_32	5354652	4405371	0.8227	36811	7200	0.942	0.863	0.079	0.058
BC06_39	7390349	6048769	0.8185	33550	6689	0.918	0.773	0.145	0.082
BC06_40	6663390	5384113	0.808	26754	5450	0.888	0.669	0.22	0.112
BC06_43	6661563	5522680	0.829	23155	4908	0.904	0.481	0.423	0.096
BC06_45	5136178	4263936	0.8302	4658	1192	0.698	0.642	0.056	0.302
BC06_49	6991046	6142274	0.8786	6905	1426	0.758	0.394	0.364	0.242
BC06_57	9203268	7033237	0.7642	586	188	0.571	0.552	0.019	0.429
BC06_58	8211498	7243035	0.8821	11555	2556	0.795	0.41	0.385	0.205
BC06_60	6358328	5265906	0.8282	44544	8331	0.935	0.759	0.176	0.065
BC06_61	6990417	6102078	0.8729	13011	2865	0.802	0.438	0.363	0.198
BC06_62	8430182	7266121	0.8619	6211	1588	0.673	0.415	0.258	0.327
BC06_74	6632018	5520887	0.8325	40686	7384	0.956	0.887	0.068	0.044
BC07
BC07_01	7913260	6539352	0.8264	33189	6842	0.976	0.93	0.046	0.024
BC07_03	6445620	5521243	0.8566	21351	4480	0.949	0.399	0.55	0.051
BC07_04	5791647	5014346	0.8658	31445	6330	0.957	0.48	0.478	0.043
BC07_06	7145851	6161830	0.8623	38970	7825	0.954	0.571	0.383	0.046
BC07_07	5832576	5067521	0.8688	22929	5475	0.831	0.401	0.43	0.169
BC07_08	5153499	4381364	0.8502	39988	7973	0.962	0.555	0.407	0.038
BC07_09	4932637	4329623	0.8778	37572	7353	0.943	0.39	0.553	0.057
BC07_12	4746265	4172039	0.879	38850	7494	0.961	0.407	0.554	0.039
BC07_15	5046811	4436421	0.8791	49754	9176	0.96	0.397	0.564	0.04
BC07_16	6872642	5721056	0.8324	24908	5336	0.941	0.514	0.426	0.059
BC07_18	5515260	4838350	0.8773	44110	8352	0.949	0.372	0.577	0.051
BC07_20	6508230	5219698	0.802	27711	6486	0.87	0.38	0.489	0.13
BC07_23	6287720	5247623	0.8346	25514	5634	0.959	0.555	0.405	0.041
BC07_24	4563925	3983214	0.8728	30630	6541	0.917	0.337	0.58	0.083
BC07_27	4462246	3860426	0.8651	40117	8148	0.95	0.378	0.572	0.05
BC07_30	9412056	8243703	0.8759	31469	6148	0.966	0.556	0.411	0.034
BC07_31	6179265	5424519	0.8779	49377	9183	0.961	0.544	0.418	0.039
BC07_35	7038095	6160259	0.8753	37272	7461	0.957	0.458	0.499	0.043
BC07_36	6159727	5500967	0.8931	41178	7590	0.969	0.391	0.578	0.031
BC07_38	5469923	4778599	0.8736	43191	8824	0.961	0.449	0.512	0.039
BC07_39	8277878	7388978	0.8926	45806	8441	0.974	0.582	0.392	0.026
BC07_42	4763346	3925389	0.8241	20330	4453	0.948	0.487	0.46	0.052
BC07_43	6235964	5561977	0.8919	46461	8652	0.969	0.393	0.575	0.031
BC07_44	7224050	6335174	0.877	34822	7192	0.934	0.375	0.559	0.066
BC07_50	8968979	7447407	0.8304	19681	4247	0.948	0.466	0.482	0.052
BC07_52	7678877	6707266	0.8735	27334	5631	0.924	0.436	0.488	0.076
BC07_55	6515906	5696070	0.8742	16190	3873	0.781	0.408	0.373	0.219
BC07_56	6231796	5231183	0.8394	22410	4394	0.969	0.67	0.299	0.031
BC07_57	6943451	6118010	0.8811	34582	7017	0.954	0.396	0.558	0.046
BC07_58	4702463	4162581	0.8852	15517	3393	0.762	0.395	0.367	0.238
BC07_59	6140734	5320660	0.8665	36402	7154	0.934	0.499	0.435	0.066
BC07_60	7697878	6683133	0.8682	28418	5430	0.962	0.51	0.452	0.038
BC07_61	5872938	5153132	0.8774	38908	7822	0.904	0.385	0.519	0.096
BC07_63	8155237	7141067	0.8756	23919	4692	0.976	0.516	0.46	0.024
BC07_65	5379113	4612423	0.8575	35890	7374	0.961	0.519	0.442	0.039
BC07_66	3901390	3372679	0.8645	46073	8998	0.934	0.546	0.388	0.066
BC07_67	5884646	5227456	0.8883	38864	7044	0.971	0.443	0.529	0.029
BC07_68	7630516	6182766	0.8103	12128	2627	0.955	0.457	0.499	0.045
BC07_69	9534251	8434334	0.8846	25258	5056	0.964	0.395	0.569	0.036
BC07_72	4248465	3391458	0.7983	15255	3247	0.944	0.372	0.572	0.056
BC07_73	6577465	5647866	0.8587	23678	5273	0.933	0.328	0.604	0.067
BC07_75	8937261	7892426	0.8831	26487	5096	0.968	0.424	0.544	0.032
BC07_78	6911378	5842962	0.8454	27429	5857	0.961	0.568	0.392	0.039
BC07_79	6641122	5866704	0.8834	24250	4679	0.95	0.405	0.545	0.05
BC07_80	5925360	4698221	0.7929	13228	2851	0.919	0.427	0.493	0.081
BC07_83	10246321	8866906	0.8654	20637	4091	0.961	0.498	0.462	0.039
BC07_87	8177451	7193043	0.8796	35781	7129	0.943	0.388	0.555	0.057
BC07_89	3630490	2859516	0.7876	26378	5898	0.91	0.579	0.331	0.09
BC07_93	9734654	8262049	0.8487	23394	4905	0.957	0.422	0.535	0.043
BC07_95	8215934	7217615	0.8785	28860	5704	0.932	0.415	0.516	0.068
BC07_96	5596505	4487665	0.8019	7375	2226	0.621	0.119	0.503	0.379
BC07LN
BC07LN_02	5895505	5113474	0.8674	40652	7780	0.968	0.5	0.467	0.032
BC07LN_03	5903833	5250621	0.8894	37850	6612	0.973	0.497	0.476	0.027
BC07LN_04	6544310	5523778	0.8441	16866	3480	0.958	0.459	0.499	0.042
BC07LN_05	5613128	4922568	0.877	27542	5395	0.952	0.403	0.549	0.048
BC07LN_06	3878121	3348713	0.8635	35902	6851	0.954	0.498	0.456	0.046
BC07LN_10	4908528	4283232	0.8726	33773	6638	0.955	0.609	0.345	0.045
BC07LN_13	6696998	5799613	0.866	35517	7162	0.956	0.571	0.385	0.044
BC07LN_15	6103961	5312155	0.8703	31924	6680	0.949	0.506	0.443	0.051
BC07LN_16	6365178	5670387	0.8908	37552	6996	0.884	0.43	0.454	0.116
BC07LN_18	6412689	5694407	0.888	32152	6003	0.956	0.429	0.527	0.044
BC07LN_19	6075539	5385837	0.8865	38356	6766	0.973	0.548	0.425	0.027
BC07LN_20	22202	11259	0.5071	1682	466	0.958	0.5	0.457	0.042
BC07LN_22	6336806	5525213	0.8719	29218	5957	0.95	0.398	0.553	0.05
BC07LN_23	4969098	4225972	0.8505	33899	7092	0.965	0.538	0.427	0.035
BC07LN_26	4746993	4054335	0.8541	36001	6797	0.975	0.864	0.111	0.025
BC07LN_27	6865616	5935532	0.8645	25283	5032	0.97	0.467	0.503	0.03
BC07LN_29	4263678	3649486	0.8559	37462	7350	0.974	0.66	0.313	0.026
BC07LN_30	5193087	4483596	0.8634	30804	7217	0.904	0.626	0.278	0.096
BC07LN_31	4314867	3811271	0.8833	40321	7414	0.965	0.455	0.51	0.035
BC07LN_34	6924041	6125276	0.8846	34333	6809	0.945	0.314	0.632	0.055
BC07LN_35	4696695	4141550	0.8818	31451	6111	0.963	0.453	0.51	0.037
BC07LN_36	4703145	4114963	0.8749	35697	7204	0.962	0.433	0.529	0.038
BC07LN_40	4740612	4084626	0.8616	36822	7073	0.955	0.484	0.471	0.045
BC07LN_41	5669270	4981714	0.8787	43185	8004	0.965	0.547	0.418	0.035
BC07LN_42	4597595	3904037	0.8491	33572	6794	0.959	0.699	0.26	0.041
BC07LN_49	6950707	6178312	0.8889	29293	5490	0.966	0.421	0.544	0.034
BC07LN_50	6297261	5299424	0.8415	18588	3663	0.962	0.427	0.536	0.038
BC07LN_51	5832027	5028250	0.8622	34108	6794	0.967	0.634	0.332	0.033
BC07LN_52	6336597	5339995	0.8427	32302	6771	0.927	0.583	0.344	0.073
BC07LN_53	5135153	3981726	0.7754	14225	3283	0.95	0.472	0.479	0.05
BC07LN_54	5697010	4995725	0.8769	31721	5868	0.965	0.54	0.425	0.035
BC07LN_57	5102115	4506274	0.8832	48083	8620	0.972	0.555	0.416	0.028
BC07LN_59	6807052	5801502	0.8523	18704	3759	0.971	0.497	0.474	0.029
BC07LN_60	6705462	5913831	0.8819	32295	6404	0.952	0.391	0.561	0.048
BC07LN_62	7827670	6898659	0.8813	31351	5918	0.971	0.534	0.437	0.029
BC07LN_64	7446214	6383730	0.8573	15291	3378	0.949	0.406	0.542	0.051
BC07LN_67	8249524	7227927	0.8762	23227	4691	0.965	0.416	0.55	0.035
BC07LN_68	7624644	6583559	0.8635	22127	4540	0.962	0.446	0.516	0.038
BC07LN_71	5235842	4662748	0.8905	35896	6575	0.954	0.538	0.416	0.046
BC07LN_73	6373246	5581251	0.8757	31998	6226	0.972	0.477	0.495	0.028
BC07LN_75	4967007	4375239	0.8809	31425	6287	0.967	0.401	0.566	0.033
BC07LN_79	3716627	3277691	0.8819	35313	6780	0.944	0.418	0.526	0.056
BC07LN_81	6360183	5526682	0.869	23742	4785	0.972	0.443	0.529	0.028
BC07LN_82	7648599	6816275	0.8912	35943	6809	0.971	0.541	0.43	0.029
BC07LN_83	5889165	4601209	0.7813	16745	3668	0.974	0.719	0.256	0.026
BC07LN_84	7185377	6390775	0.8894	33553	6262	0.963	0.497	0.466	0.037
BC07LN_86	6367610	5403504	0.8486	36387	7273	0.968	0.677	0.29	0.032
BC07LN_89	6598456	5515725	0.8359	19078	4004	0.953	0.573	0.38	0.047
BC07LN_90	7571177	6774118	0.8947	25323	5147	0.8	0.486	0.313	0.2
BC07LN_91	3101635	2606013	0.8402	38484	7358	0.961	0.735	0.226	0.039
BC07LN_94	5965480	5180720	0.8684	35786	6320	0.978	0.686	0.292	0.022
BC07LN_95	5054363	4293780	0.8495	38670	7880	0.961	0.608	0.353	0.039
BC07LN_96	5354143	4631107	0.865	22464	4336	0.955	0.462	0.492	0.045
BC08
BC08_01	6809467	5759254	0.8458	22948	4794	0.887	0.477	0.409	0.113
BC08_04	6111070	4752740	0.7777	20214	5029	0.812	0.634	0.177	0.188
BC08_06	3302776	2272467	0.688	15825	4114	0.727	0.39	0.337	0.273
BC08_08	3835861	3238490	0.8443	20919	4286	0.9	0.48	0.42	0.1
BC08_10	4496866	3449982	0.7672	15392	3574	0.812	0.476	0.336	0.188
BC08_12	2545381	1897591	0.7455	27349	6733	0.832	0.541	0.291	0.168
BC08_22	4177247	3350826	0.8022	23087	5263	0.861	0.454	0.407	0.139
BC08_24	3470102	2890904	0.8331	39319	8741	0.917	0.632	0.284	0.083
BC08_27	6141710	5110468	0.8321	19757	4497	0.858	0.334	0.524	0.142
BC08_31	6517178	5482474	0.8412	19598	4211	0.885	0.498	0.386	0.115
BC08_33	3713201	2735457	0.7367	25205	6100	0.839	0.538	0.301	0.161
BC08_36	4052804	3029752	0.7476	25904	6449	0.846	0.706	0.139	0.154
BC08_48	4781008	4177548	0.8738	36932	7380	0.919	0.482	0.438	0.081
BC08_51	4714752	3758834	0.7972	27760	6556	0.859	0.462	0.398	0.141
BC08_54	5477828	4240135	0.7741	22682	5466	0.828	0.665	0.164	0.172
BC08_56	4244949	3609224	0.8502	37387	7937	0.902	0.599	0.303	0.098
BC08_59	5267433	4548399	0.8635	32073	6924	0.914	0.584	0.33	0.086
BC08_70	8311219	6960834	0.8375	18326	4153	0.846	0.361	0.485	0.154
BC08_73	3334020	2526708	0.7579	25910	6190	0.847	0.506	0.341	0.153
BC08_83	3444976	2435199	0.7069	10535	2654	0.789	0.663	0.126	0.211
BC08_88	6719003	5788933	0.8616	19964	4091	0.893	0.59	0.302	0.107
BC08_94	4852656	4205818	0.8667	33867	7010	0.914	0.553	0.361	0.086
BC08_95	3508629	2980514	0.8495	38892	7954	0.925	0.614	0.311	0.075
BC09
BC09_02	2359053	1983197	0.8407	2515	662	0.146	0.094	0.052	0.854
BC09_05	6124363	5277436	0.8617	19160	4139	0.845	0.646	0.198	0.155
BC09_13	8031989	7224802	0.8995	34924	6594	0.922	0.667	0.255	0.078
BC09_19	8954365	7976150	0.8908	25226	4801	0.899	0.519	0.38	0.101
BC09_21	6335787	5420309	0.8555	13507	3156	0.796	0.349	0.447	0.204
BC09_25	7317463	6442972	0.8805	27864	5475	0.925	0.544	0.381	0.075
BC09_27	4060401	3046655	0.7503	15559	3042	0.463	0.411	0.052	0.537
BC09_29	7280367	6369197	0.8748	25445	5455	0.905	0.595	0.31	0.095
BC09_31	8014409	6878844	0.8583	9926	2424	0.807	0.275	0.532	0.193
BC09_33	6375331	5607792	0.8796	25700	5493	0.882	0.539	0.343	0.118
BC09_34	9097211	8076156	0.8878	20056	3991	0.822	0.676	0.146	0.178
BC09_37	6396821	5654086	0.8839	22019	4747	0.908	0.421	0.487	0.092
BC09_42	3907340	3062096	0.7837	19787	4788	0.742	0.574	0.168	0.258
BC09_44	6932425	6241779	0.9004	42723	7765	0.935	0.603	0.332	0.065
BC09_45	5875178	5033256	0.8567	19840	4399	0.832	0.664	0.168	0.168
BC09_46	6522097	5583894	0.8562	18226	3750	0.826	0.775	0.052	0.174
BC09_48	5376953	4728583	0.8794	24918	5112	0.917	0.557	0.36	0.083
BC09_49	11104278	9883058	0.89	20959	4281	0.828	0.613	0.215	0.172
BC09_50	7087183	6383209	0.9007	29774	5913	0.836	0.647	0.19	0.164
BC09_53	6326618	4748742	0.7506	25473	4675	0.895	0.65	0.245	0.105
BC09_54	3931694	3185397	0.8102	1325	434	0.191	0.049	0.141	0.809
BC09_57	8489456	7539358	0.8881	23912	4582	0.853	0.674	0.179	0.147
BC09_64	10705638	9636435	0.9001	15206	3218	0.857	0.393	0.463	0.143
BC09_65	5455972	4620915	0.8469	20042	4497	0.818	0.723	0.095	0.182
BC09_70	8096271	7268072	0.8977	23396	4599	0.895	0.577	0.318	0.105
BC09_83	6938902	5757715	0.8298	18915	4514	0.78	0.612	0.168	0.22
BC09_86	8640949	7759236	0.898	19466	3874	0.886	0.417	0.469	0.114
BC09_92	6205480	5354226	0.8628	20438	4456	0.857	0.574	0.283	0.143
BC09_93	7068091	6312125	0.893	22638	4400	0.871	0.544	0.327	0.129
BC09_Re
BC09_Re_01	5827734	5326333	0.914	38868	6800	0.943	0.794	0.149	0.057
BC09_Re_03	7935906	7276871	0.917	14590	3035	0.802	0.464	0.338	0.198
BC09_Re_05	6961136	6350185	0.9122	37579	6530	0.934	0.839	0.095	0.066
BC09_Re_06	6069686	5499542	0.9061	14807	3125	0.775	0.45	0.325	0.225
BC09_Re_07	6960976	6209787	0.8921	16666	3881	0.778	0.406	0.373	0.222
BC09_Re_13	7383712	6750090	0.9142	47577	8245	0.957	0.689	0.268	0.043
BC09_Re_14	5649910	5166055	0.9144	22965	4290	0.89	0.544	0.346	0.11
BC09_Re_15	7401529	6796840	0.9183	19270	3775	0.894	0.441	0.453	0.106
BC09_Re_21	7045912	6405681	0.9091	22471	4630	0.904	0.408	0.496	0.096
BC09_Re_32	6440066	5779542	0.8974	18686	3936	0.819	0.592	0.227	0.181
BC09_Re_37	5957781	5273614	0.8852	12614	2621	0.718	0.502	0.216	0.282
BC09_Re_39	6374605	5819028	0.9128	18976	3841	0.84	0.533	0.307	0.16
BC09_Re_41	6372801	5753384	0.9028	24816	4852	0.901	0.576	0.325	0.099
BC09_Re_43	6372967	5747955	0.9019	20023	4004	0.872	0.52	0.352	0.128
BC09_Re_44	7004224	6257236	0.8934	15621	3468	0.748	0.542	0.206	0.252
BC09_Re_46	7991885	7350294	0.9197	18512	3729	0.831	0.662	0.169	0.169
BC09_Re_54	8004309	7364955	0.9201	11839	2426	0.719	0.447	0.272	0.281
BC09_Re_57	5914879	5202539	0.8796	16583	3752	0.718	0.438	0.28	0.282
BC09_Re_59	6548828	5930378	0.9056	19414	4060	0.845	0.449	0.396	0.155
BC09_Re_60	8731104	7917351	0.9068	13142	2771	0.709	0.362	0.347	0.291
BC09_Re_61	7169582	6564698	0.9156	18901	3573	0.828	0.579	0.249	0.172
BC09_Re_62	8277545	7556155	0.9128	22203	4247	0.871	0.547	0.324	0.129
BC09_Re_66	7509328	6924271	0.9221	18145	3586	0.881	0.382	0.499	0.119
BC09_Re_68	4723597	4221287	0.8937	5655	1258	0.128	0.085	0.042	0.872
BC09_Re_72	6129588	5589959	0.912	12243	2633	0.699	0.391	0.308	0.301
BC09_Re_74	8176278	7485260	0.9155	18398	3853	0.83	0.437	0.393	0.17
BC09_Re_80	6830579	6151379	0.9006	18855	4149	0.799	0.432	0.368	0.201
BC09_Re_83	5695948	5162891	0.9064	20631	4176	0.824	0.648	0.176	0.176
BC09_Re_88	7936537	7235394	0.9117	14075	3133	0.799	0.331	0.468	0.201
BC09_Re_94	7576948	6988773	0.9224	18284	3480	0.845	0.486	0.359	0.155
BC09_Re_95	5364657	4836538	0.9016	20090	4153	0.831	0.521	0.309	0.169
BC10
BC10_07	8406154	7504503	0.8927	21720	4623	0.886	0.471	0.415	0.114
BC10_09	8763214	7761252	0.8857	24140	5038	0.92	0.592	0.328	0.08
BC10_16	7095850	6284737	0.8857	32259	6472	0.942	0.548	0.394	0.058
BC10_20	4952326	4116348	0.8312	13760	3446	0.835	0.651	0.184	0.165
BC10_27	6138254	5393314	0.8786	1078	298	0.209	0.2	0.01	0.791
BC10_43	7685264	6845000	0.8907	18879	4001	0.851	0.6	0.251	0.149
BC10_47	8508623	7511468	0.8828	28621	5762	0.924	0.762	0.163	0.076
BC10_54	10409136	9100919	0.8743	26608	5716	0.885	0.768	0.117	0.115
BC10_58	5660505	4948768	0.8743	29573	6218	0.923	0.557	0.366	0.077
BC10_67	6615035	5735469	0.867	12013	2991	0.765	0.523	0.242	0.235
BC10_69	5923828	5249390	0.8861	20204	4514	0.897	0.5	0.396	0.103
BC10_73	4695574	3973843	0.8463	25958	5139	0.933	0.532	0.401	0.067
BC10_80	7288267	6477076	0.8887	23089	4732	0.916	0.87	0.047	0.084
BC10_81	6170593	5279662	0.8556	19735	4972	0.838	0.47	0.368	0.162
BC10_85	6616870	5855585	0.8849	20713	4728	0.884	0.545	0.339	0.116
BC10_95	6578676	5791513	0.8803	24839	5608	0.903	0.494	0.409	0.097
BC11
BC11_01	8261816	7102999	0.8597	36955	7888	0.904	0.433	0.471	0.096
BC11_04	4437009	3614603	0.8146	26244	5845	0.875	0.672	0.202	0.125
BC11_07	7115220	6273884	0.8818	40362	7532	0.937	0.718	0.219	0.063
BC11_28	5072457	4298476	0.8474	30729	6981	0.882	0.568	0.314	0.118
BC11_43	3890247	2918672	0.7503	32473	7476	0.881	0.582	0.299	0.119
BC11_56	4700719	4025462	0.8564	33091	7156	0.886	0.589	0.297	0.114
BC11_69	4421709	3770573	0.8527	28914	5910	0.946	0.559	0.387	0.054
BC11_70	5148643	4406006	0.8558	37471	7713	0.921	0.477	0.444	0.079
BC11_78	6637208	5769648	0.8693	40579	8112	0.947	0.513	0.434	0.053
BC11_81	7208153	6155868	0.854	31022	6863	0.912	0.672	0.24	0.088
BC11_88	5447884	4720433	0.8665	36696	7666	0.92	0.403	0.517	0.08
